# Supplementary material for: Oxytocin Receptor Gene Polymorphisms and Early Parental Bonding Interact in Shaping Instagram Social Behavior
Source: Int J Environ Res Public Health. 2020 Oct 3;17(19):7232. doi: 10.3390/ijerph17197232 (PMC7579356; doi:10.3390/ijerph17197232)
Supplement: Supplementary file 1 [file ijerph-17-07232-s001.zip]

Archive with 9 entries (9 files):
- supplementary.tex
- Definitions/chicago2.bst
- Definitions/journalnames.tex
- Definitions/mdpi.bst
- Definitions/mdpi.cls
- Definitions/logo-ccby.eps
- Definitions/logo-mdpi.eps
- Definitions/logo-orcid.eps
- Definitions/logo-updates.pdf
