# Supplementary material for: Oxytocin Receptor Gene Polymorphisms and Early Parental Bonding Interact in Shaping Instagram Social Behavior
Source: Int J Environ Res Public Health. 2020 Oct 3;17(19):7232. doi: 10.3390/ijerph17197232 (PMC7579356; doi:10.3390/ijerph17197232)
Supplement: Supplementary file 1 [file ijerph-17-07232-s001.zip › supplementary.tex]

\documentclass[landscape]{elsarticle}
\usepackage{graphicx}
\usepackage{amssymb}
\usepackage{lineno}
\usepackage{multirow}
\usepackage{geometry}
\geometry{landscape, margin=1in}
\begin{document}

\begin{center}
\section*{Materials: Supplementary Tables and Figures}
\subsection*{Table \ref{tab:bonding}: Parental Bonding Styles}
\end{center}
\begin{table}[!ht]
\centering
\begin{tabular}{l c c}
\hline
\textbf{Parental Bonding} & \textbf{Care} & \textbf{Overprotection} \\
\hline
Avoiding Parenting & - & - \\
Optimal Bonding & + & - \\
Poor Emotional Control & - & + \\
Affective Constraint & + & + \\
\hline
\end{tabular}
\caption{Parental bonding styles ascribed to different four levels of care and overprotection: respectively low care and low overprotection (Avoiding Parenting), high care and low overprotection (Optimal Bonding), low care and high overprotection (Poor Emotional Control), high care and high overprotection are reported (Affective Constraint) are reported.}
\label{tab:bonding}
\end{table}

\begin{center}
\subsection*{Table \ref{tab:bartlett}: Summary of Bartlett tests}
\end{center}
\begin{table}[!ht]
\centering
\begin{tabular}{lllc}
\hline
\textbf{\begin{tabular}[c]{@{}c@{}}Nominal \\ Variable\end{tabular}} & \textbf{\begin{tabular}[c]{@{}c@{}}Interval \\ Variable\end{tabular}} & \textbf{K\textsuperscript{2}} & \textbf{\emph{p}-value}\\ 
\hline
\multirow{4}{*}{rs224529} & Followings Number & 0.03 & 0.87 \\
& Posts Number &  0.15 & 0.70 \\
& Followers Number & 1.42 & 0.23 \\
& Social Desirability Index & 0.04 & 0.84 \\
\hline
\multirow{4}{*}{rs53576} & Followings Number & 1.70 & 0.19 \\
& Posts Number & 1.33 & 0.25 \\
& Followers Number & 0.29 & 0.59 \\
& Social Desirability Index & 13.21 & $<0.01$ \\
\hline
\end{tabular}
\caption{Summary of Bartlett test of homogeneity of variances for each Instagram variable (interval variables) by the genetic variables OXTr rs224529 and rs53576 (nominal variables) respectively. Bartlett's $K^2$ and \emph{p}-value are indicated. The value of degrees of freedom remained unchanged for all tests (df = 1). Taking into account these statistics, we could not reject the null hypothesys of homoscedasticity, asserting that the assumption of homogeneity of variance was not violated, except for the only Social Desirability Index with rs53576.}
\label{tab:bartlett}
\label{table1}
\end{table}
\break

\begin{center}
\subsection*{Table \ref{tab:vif}: Summary of Variance Inflaction Factors}
\end{center}
\begin{table}[!ht]
\centering
\begin{tabular}{l l c c c c c c}
\hline
\textbf{\begin{tabular}[c]{@{}c@{}}Nominal \\ Variable\end{tabular}} & \textbf{\begin{tabular}[c]{@{}c@{}}Interval \\ Variable\end{tabular}} & \textbf{rs224529} & \textbf{Gender} & \textbf{Mat. Care} & \textbf{Pat. Care} & \textbf{Mat. Overprotection} & \textbf{Pat. Overprotection} \\ 
\hline
\multirow{4}{*}{rs224529} & Followings Number & 1.07 & 1.10 & 1.25 & 1.37 & 1.55 & 1.46 \\
& Posts Number & 1.06 & - & 1.25 & 1.36 & 1.55 & 1.41 \\
& Followers Number & 1.06 & - & 1.25 & 1.36 & 1.55 & 1.41 \\
& Social Desirability Index & 1.06 & - & 1.25 & 1.36 & 1.55 & 1.41  \\
\hline
\textbf{\begin{tabular}[c]{@{}c@{}}Nominal \\ Variable\end{tabular}} & \textbf{\begin{tabular}[c]{@{}c@{}}Interval \\ Variable\end{tabular}} & \textbf{rs53576} & \textbf{Gender} & \textbf{Mat. Care} & \textbf{Pat. Care} & \textbf{Mat. Overprotection} & \textbf{Pat. Overprotection} \\ 
\hline
\multirow{4}{*}{rs53576} & Followings Number & 1.02 & 1.09 & 1.26 & 1.37 & 1.52 & 1.45 \\
& Posts Number & 1.02 & - & 1.25 & 1.36 & 1.51 & 1.40 \\
& Followers Number & 1.02 & - & 1.25 & 1.36 & 1.51 & 1.40\\
& Social Desirability Index & 1.02 & - & 1.25 & 1.36 & 1.51 & 1.40 \\
\hline
\end{tabular}
\caption{Summary of Variance Inflaction Factor (VIF) for each Instagram variable (interval variables) by the genetic variables OXTr rs224529 and rs53576 (nominal variables) respectively. A VIF value is reported for each variable (one OXTr gene as a between-subjects factor and the PBI dimensions as continuous predictors) by each linear model (tested on a single Instagram variable). Participants' gender was included as a between-subjects variable only on the regression related to number of Instagram followings. VIF calculation provides a measure of multicollinearity among predictors of the regression analyses. Taking into account these statistics, we excluded any correlation of the predictors with other variables (VIF $<$ 2.5). Mat.: Maternal, Pat.: Paternal}
\label{tab:vif}
\label{table1}
\end{table}
\break

\end{document}
